# Supplementary material for: Hulless barley polyphenol extract inhibits adipogenesis in 3T3-L1 cells and obesity related-enzymes
Source: Front Nutr. 2022 Aug 4;9:933068. doi: 10.3389/fnut.2022.933068 (PMC9389463; doi:10.3389/fnut.2022.933068)
Supplement: Supplementary file 2 [file Table_2.XLSX]

## Sheet: α-amylase, α-GLU and lipase
Sample	Triplicates	fresh sample（g）	total polyphenol volume (ml)	sampling volume (ml)	absorbance	content of soluble polyphenol(μg/FAE/mL ）	average value(μg/FAE/mL ）	standard deviation(SD)	G test
Blank	1	1.0041	50	0.1	0.665	1012.12	1016.16	3.81305	1.05963
	2				0.67	1019.7			0.927173
	3				0.668	1016.67			0.132453
α-amylase
hulless barley sample	concentrations（ug FAE/mL）	sample absorbance	blank absorbance of sample	sample absorbance - blank absorbance	average value	blank absorbance	control absorbance	blank absorbance-control absorbance	inhibition rate（%）	average value（%）	SD	G test
Blank	1000	0.256	0.227	0.029	0.028	0.653	0.085	0.568	94.8944	95.0704	0.176056	1		α-amylase inhibition rate（%）
		0.255		0.028		0.653	0.085	0.568	95.0704			0		concentrations		number of cases	subset of Alpha = 0.05
		0.254		0.027		0.653	0.085	0.568	95.2465			1					1	2	3	4	5	6	7	8	9
	800	0.276	0.235	0.041	0.0406667	0.653	0.085	0.568	92.7817	92.8404	0.26893	0.218218		Duncana	12.5	3	12.7367
		0.277	0.235	0.042		0.653	0.085	0.568	92.6056			0.872872			25	3		23.4167
		0.274	0.235	0.039		0.653	0.085	0.568	93.1338			1.09109			50	3			39.9033
	600	0.298	0.237	0.061	0.072	0.653	0.085	0.568	89.2606	87.3239	1.69783	1.14065			100	3				52.3433
		0.316	0.237	0.079		0.653	0.085	0.568	86.0915			0.725866			200	3					69.2467
		0.313	0.237	0.076		0.653	0.085	0.568	86.6197			0.414781			400	3						79.6933
	400	0.32	0.205	0.115	0.115333	0.653	0.085	0.568	79.7535	79.6948	0.26893	0.218218			600	3							87.3233
	400	0.322	0.205	0.117		0.653	0.085	0.568	79.4014			1.09109			800	3								92.84
	400	0.319	0.205	0.114		0.653	0.085	0.568	79.9296			0.872872			1000	3									95.07
	200	0.389	0.214	0.175	0.174667	0.653	0.085	0.568	69.1901	69.2488	0.26893	0.218218			Significance		1	1	1	1	1	1	1	1	1
	200	0.387	0.214	0.173		0.653	0.085	0.568	69.5423			1.09109		Means for groups in homogeneous subsets are displayed.
	200	0.39	0.214	0.176		0.653	0.085	0.568	69.0141			0.872872		a Uses Harmonic Mean Sample Size = 3.000
	100	0.442	0.172	0.27	0.270667	0.653	0.085	0.568	52.4648	52.3474	0.203292	0.57735
	100	0.444	0.172	0.272		0.653	0.085	0.568	52.1127			1.1547
	100	0.442	0.172	0.27		0.653	0.085	0.568	52.4648			0.57735
	50	0.492	0.152	0.34	0.341333	0.653	0.085	0.568	40.1408	39.9061	0.26893	0.872872
	50	0.495	0.152	0.343		0.653	0.085	0.568	39.6127			1.09109
	50	0.493	0.152	0.341		0.653	0.085	0.568	39.9648			0.218218
	25	0.523	0.086	0.437	0.435	0.653	0.085	0.568	23.0634	23.4155	0.352113	1
	25	0.521	0.086	0.435		0.653	0.085	0.568	23.4155			0
	25	0.519	0.086	0.433		0.653	0.085	0.568	23.7676			1
	12.5	0.568	0.072	0.496	0.495667	0.653	0.085	0.568	12.6761	12.7347	0.101646	0.57735
	12.5	0.567	0.072	0.495		0.653	0.085	0.568	12.8521			1.1547
	12.5	0.568	0.072	0.496		0.653	0.085	0.568	12.6761			0.57735
α-GLU
hulless barley sample	concentrations（ug FAE/mL）	sample absorbance	blank absorbance of sample	sample absorbance - blank absorbance	average value	blank absorbance	control absorbance	blank absorbance-control absorbance	inhibition rate（%）	average value（%）	SD	G test
Blank	1000	0.368	0.325	0.043	0.045	0.651	0.125	0.526	91.8251	91.4449	0.380228	1		α-GLU inhibition rate（%）
		0.37		0.045		0.651	0.125	0.526	91.4449			0		concentrations		number of cases	subset of Alpha = 0.05
		0.372		0.047		0.651	0.125	0.526	91.0646			1		Duncana			1	2	3	4	5	6	7	8
	800	0.406	0.356	0.05	0.0513333	0.651	0.125	0.526	90.4943	90.2408	0.791508	0.320256			12.5	3	19.77
		0.412		0.056		0.651	0.125	0.526	89.3536			1.1209			25	3		30.7367
		0.404		0.048		0.651	0.125	0.526	90.8745			0.800641			50	3			38.3367
	600	0.457	0.402	0.055	0.0533333	0.651	0.125	0.526	89.5437	89.8606	0.71976	0.440225			100	3				50.6967
		0.458		0.056		0.651	0.125	0.526	89.3536			0.704361			200	3					65.78
		0.451		0.049		0.651	0.125	0.526	90.6844			1.14459			400	3						78.2033
	400	0.498	0.386	0.112	0.114667	0.651	0.125	0.526	78.7072	78.2003	0.478443	1.05963			600	3							89.8567
	400	0.501		0.115		0.651	0.125	0.526	78.1369			0.132453			800	3							90.2367
	400	0.503		0.117		0.651	0.125	0.526	77.7567			0.927173			1000	3								91.4433
	200	0.547	0.364	0.183	0.18	0.651	0.125	0.526	65.2091	65.7795	0.502995	1.13389			Significance		1	1	1	1	1	1	0.474298	1
	200	0.542		0.178		0.651	0.125	0.526	66.1597			0.755929		Means for groups in homogeneous subsets are displayed.
	200	0.543		0.179		0.651	0.125	0.526	65.9696			0.377964		a Uses Harmonic Mean Sample Size = 3.000
	100	0.596	0.342	0.254	0.259333	0.651	0.125	0.526	51.711	50.6971	0.898444	1.12855
	100	0.603		0.261		0.651	0.125	0.526	50.3802			0.352673
	100	0.605		0.263		0.651	0.125	0.526	50			0.77588
	50	0.643	0.322	0.321	0.324333	0.651	0.125	0.526	38.9734	38.3397	0.580808	1.09109
	50	0.649		0.327		0.651	0.125	0.526	37.8327			0.872872
	50	0.647		0.325		0.651	0.125	0.526	38.2129			0.218218
	25	0.687	0.327	0.36	0.364333	0.651	0.125	0.526	31.5589	30.7351	0.768337	1.07222
	25	0.692		0.365		0.651	0.125	0.526	30.6084			0.164957
	25	0.695		0.368		0.651	0.125	0.526	30.038			0.907265
	12.5	0.736	0.312	0.424	0.422	0.651	0.125	0.526	19.3916	19.7719	0.380228	1
	12.5	0.734		0.422		0.651	0.125	0.526	19.7719			0
	12.5	0.732		0.42		0.651	0.125	0.526	20.1521			1
lipase
hulless barley sample	concentrations（ug FAE/mL）	sample absorbance	blank absorbance of sample	sample absorbance - blank absorbance	average value	blank absorbance	control absorbance	blank absorbance-control absorbance	inhibition rate（%）	average value（%）	SD	G test
Blank	1000	0.324	0.315	0.009	0.00733333	0.476	0.213	0.263	96.5779	97.2117	0.580808	1.09109		lipase inhibition rate（%）
		0.322		0.007		0.476	0.213	0.263	97.3384			0.218218		concentrations		number of cases	subset of Alpha = 0.05
		0.321		0.006		0.476	0.213	0.263	97.7186			0.872872		Duncana			1	2	3	4	5	6	7	8
	800	0.33	0.322	0.008	0.008	0.476	0.213	0.263	96.9582	96.9582	0.380228	3.73745e-14			12.5	3	20.15
		0.331		0.009		0.476	0.213	0.263	96.5779			1			25	3		23.8233
		0.329		0.007		0.476	0.213	0.263	97.3384			1			50	3			34.22
	600	0.34	0.327	0.013	0.0146667	0.476	0.213	0.263	95.057	94.4233	0.791508	0.800641			100	3				53.23
		0.341		0.014		0.476	0.213	0.263	94.6768			0.320256			200	3					61.4733
		0.344		0.017		0.476	0.213	0.263	93.5361			1.1209			400	3						80.4833
	400	0.381	0.331	0.05	0.0513333	0.476	0.213	0.263	80.9886	80.4816	0.580808	0.872872			600	3							94.4267
	400	0.384		0.053		0.476	0.213	0.263	79.8479			1.09109			800	3								96.96
	400	0.382		0.051		0.476	0.213	0.263	80.6084			0.218218			1000	3								97.2133
	200	0.435	0.334	0.101	0.101333	0.476	0.213	0.263	61.597	61.4702	0.956886	0.132453			Significance		1	1	1	1	1	1	1	0.653
		0.433		0.099		0.476	0.213	0.263	62.3574			0.927173		Means for groups in homogeneous subsets are displayed.
		0.438		0.104		0.476	0.213	0.263	60.4563			1.05963		a Uses Harmonic Mean Sample Size = 3.000
	100	0.459	0.336	0.123	0.123	0.476	0.213	0.263	53.2319	53.2319	0.380228	1.86873e-14
		0.46		0.124		0.476	0.213	0.263	52.8517			1
		0.458		0.122		0.476	0.213	0.263	53.6122			1
	50	0.499	0.328	0.171	0.173	0.476	0.213	0.263	34.981	34.2205	0.760456	1
	50	0.501		0.173		0.476	0.213	0.263	34.2205			9.34364e-15
	50	0.503		0.175		0.476	0.213	0.263	33.4601			1
	25	0.528	0.33	0.198	0.200333	0.476	0.213	0.263	24.7148	23.8276	0.956886	0.927173
	25	0.53		0.2		0.476	0.213	0.263	23.9544			0.132453
	25	0.533		0.203		0.476	0.213	0.263	22.8137			1.05963
	12.5	0.54	0.329	0.211	0.21	0.476	0.213	0.263	19.7719	20.1521	0.380228	1
	12.5	0.539		0.21		0.476	0.213	0.263	20.1521			0
	12.5	0.538		0.209		0.476	0.213	0.263	20.5323			1

## Sheet: MTT
Preadipocytes MTT
Determination of soluble polyphenol content
Sample	Triplicates	lyophilized powder（g）	absorbance（A）	adjustment value	content of soluble polyphenol(μg/FAE/mL DS）	average value(μg/FAE/mL DS）	SD	G test	average dry weight of sample（g）	content of soluble polyphenol(μg/FAE/mL DS）
Blank	1	0.0976	0.45	0.437	3431.82	3375	61.701	0.920864	0.0976	34579.9
	2		0.435		3318.18			0.920864
	3		0.415		3333.33			0.6753
Blank	concentrations(ug FAE/ml)	absorbance	average value	survival rate（%）	after adjustment	average value（%）	SD	G test
	0	0.724	0.733667	98.6824	98.6824	100	2.64416	0.498299			concentrations	N	subset of Alpha = 0.05
		0.721		98.2735	98.2735			0.652944					1	2	3
		0.756		103.044	103.044			1.15124		Duncana	100	3	24.2617
	100	0.145	0.178	19.7637	19.7637	24.2617	4.43138	1.01502			50	3		75.6017
		0.179		24.398	24.398			0.0307583			25	3			91.095
		0.21		28.6234	28.6234			0.984266			10	3			91.4583
	50	0.594	0.554667	80.9632	80.9632	75.602	16.8713	0.31777			5	3			91.731
		0.416		56.7015	56.7015			1.12027			2.5	3			96.0017
		0.654		89.1413	89.1413			0.802503			1.25	3			99.137
	25	0.658	0.668333	89.6865	89.6865	91.095	2.9244	0.48162			0	3			100
		0.654		89.1413	89.1413			0.668053			Significance		1	1	0.17001
		0.693		94.4571	94.4571			1.14967
	10	0.672	0.671	91.5947	91.5947	91.4584	0.136302	1
		0.671		91.4584	91.4584			0
		0.67		91.3221	91.3221			1
	5	0.672	0.673	91.5947	91.5947	91.731	1.43603	0.0949158
		0.663		90.368	90.368			0.949158
		0.684		93.2303	93.2303			1.04407
	2.5	0.695	0.704333	94.7297	94.7297	96.0018	3.97228	0.320256
		0.681		92.8214	92.8214			0.800641
		0.737		100.454	100.454			1.1209
	1.25	0.69	0.727333	94.0482	94.0482	99.1368	5.57061	0.913472
		0.721		98.2735	98.2735			0.154964
		0.771		105.089	105.089			1.06844
mature adipocytes MTT
Determination of soluble polyphenol content
Sample	Triplicates	lyophilized powder（g）	absorbance（A）	adjustment value	content of soluble polyphenol(μg/FAE/mL DS）	average value(μg/FAE/mL DS）	SD	G test	average dry weight of sample（g）	content of soluble polyphenol(μg/FAE/mL DS）
Blank	1	0.0993	0.461	0.461	3515.15	3522.73	64.7273	0.117041	0.0993	35475.6
	2		0.471	0.471	3590.91			1.05337
	3		0.454	0.454	3462.12			0.936329
Blank	concentrations(ug FAE/ml)	absorbance	average value	survival rate（%）	after adjustment	average value（%）	SD	G test
	0	2.768	2.69167	102.836	102.836	100	2.72054	1.04241			concentrations	N	subset of Alpha = 0.05
		2.622		97.4118	97.4118			0.951367					1	2	3	4	5
		2.685		99.7523	99.7523			0.0910399		Duncana	100	3	86.9227
	100	2.398	2.33967	89.0898	89.0898	86.9226	1.88133	1.15194			50	3		91.443
		2.307		85.709	85.709			0.645086			25	3		93.6473	93.6473
		2.314		85.969	85.969			0.506853			10	3			97.5483	97.5483
	50	2.496	2.46133	92.7307	92.7307	91.4427	1.63017	0.790058			2.5	3				98.685	98.685
		2.412		89.6099	89.6099			1.12431			5	3				98.6873	98.6873
		2.476		91.9876	91.9876			0.334255			0	3				100	100
	25	2.509	2.52067	93.2136	93.2136	93.6471	3.82651	0.113272			1.25	3					102.489
		2.424		90.0557	90.0557			0.938541			Significance		1	0.27517	0.0628197	0.264293	0.0903446
		2.629		97.6718	97.6718			1.05181
	10	2.636	2.62567	97.9319	97.9319	97.548	0.410914	0.934261
		2.614		97.1146	97.1146			1.05481
		2.627		97.5975	97.5975			0.12055
	5	2.647	2.65633	98.3406	98.3406	98.6873	0.422507	0.820695
		2.669		99.1579	99.1579			1.1138
		2.653		98.5635	98.5635			0.293105
	2.5	2.705	2.746	100.495	100.495	98.6852	5.38392	0.336207
		2.907		108	98			1.73011
		2.626		97.5604	97.5604			0.208932
	1.25	2.845	2.75867	105.697	105.697	102.489	3.81784	0.840117
		2.645		98.2663	98.2663			1.1061
		2.786		103.505	103.505			0.265983

## Sheet: Oil red O
Determination of soluble polyphenol content
Sample	Triplicates	lyophilized powder（g）	absorbance（A）	adjustment value	content of soluble polyphenol(μg/FAE/mL DS）	average value(μg/FAE/mL DS）	SD	G test	average dry weight of sample（g）	content of soluble polyphenol(μg/FAE/mL DS）
Blank	1	0.0805	0.693	0.593	2257.58	2094.7	144.685	1.12575	0.0805	26021.1
	2		0.52	0.52	1981.06			0.785405
	3		0.537	0.537	2045.45			0.340342
Blank	concentrations(ug FAE/ml)	absorbance	average value	lipid contents（%）	adjustment absorbance	lipid contents after adjustment （%）	average value	SD	G test			concentrations	N	subset of Alpha = 0.05
	0	0.623	0.573333	108.663	0.623	108.663	100	7.61539	1.13754					1	2	3	4
		0.541		94.3605	0.541	94.3605			0.740544		Duncana	None	3	35.3487
		0.556		96.9767	0.556	96.9767			0.396993			NAC	3		73.5467
	5	0.732	0.608333	127.674	0.558	97.3256	95.9884	3.10217	0.431056			25	3		76.9767
		0.53		92.4419	0.53	92.4419			1.14324			10	3			88.8367
		0.563		98.1977	0.563	98.1977			0.71218			5	3			90.058	90.058
	10	0.576	0.521	100.465	0.576	100.465	90.8721	9.86506	0.972424			0	3				100
		0.524		91.3953	0.524	91.3953			0.0530413			Significance		1	0.482674	0.80081	0.0575596
		0.463		80.7558	0.463	80.7558			1.02547
	25	0.591	0.509333	103.081	0.451	78.6628	80.6977	1.81541	1.1209
		0.471		82.1512	0.471	82.1512			0.800641
		0.466		81.2791	0.466	81.2791			0.320256
NAC	0	0.623	0.573333	108.663	0.623	108.663	100	7.61539	1.13754
		0.541		94.3605	0.541	94.3605			0.740544
		0.556		96.9767	0.556	96.9767			0.396993
	10	0.435	0.421667	75.8721	0.435	75.8721	73.5465	2.35519	0.987429
		0.422		73.6047	0.422	73.6047			0.0246857
		0.408		71.1628	0.408	71.1628			1.01211
None		0.208	0.202667	36.2791	0.208	36.2791	35.3488	1.06572	0.872872
		0.204		35.5814	0.204	35.5814			0.218218
		0.196		34.186	0.196	34.186			1.09109

## Sheet:  TG contents
Determination of soluble polyphenol content Sample Triplicates lyophilized powder（g） absorbance（A） adjustment value content of soluble polyphenol(μg/FAE/mL DS） average value(μg/FAE/mL DS） SD G test average dry weight of sample（g） content of soluble polyphenol(μg/FAE/mL DS）
Sample	Triplicates	lyophilized powder（g）	absorbance（A）	adjustment value	content of soluble polyphenol(μg/FAE/mL DS）	average value(μg/FAE/mL DS）	SD	G test	average dry weight of sample（g）	content of soluble polyphenol(μg/FAE/mL DS）
Blank	1	0.0805	0.693	0.593	2257.58	2094.7	144.685	1.12575	0.0805	26021.1
	2		0.52	0.52	1981.06			0.785405
	3		0.537	0.537	2045.45			0.340342
TG levels												concentrations	N	subset of Alpha = 0.05
														1	2	3
Blank	concentrations(ug FAE/ml)	absorbance	adjustment absorbance	average value	Protein concentration	TG contents	average value	SD	G test		Duncana	None	3	0.0163333
	0	0.036	0.045	0.0456667	1.72087	0.186402	0.192051	0.0426456	0.132453			25	3		0.109333
		0.041	0.041			0.152511			0.927173			10	3		0.132667	0.132667
		0.051	0.051			0.237239			1.05963			NAC	3		0.139667	0.139667
	5	0.036	0.035	0.0376667	1.39779	0.125175	0.152991	0.0574508	0.484182			5	3		0.153	0.153
		0.034	0.034			0.114744			0.66575			0	3			0.192
		0.044	0.044			0.219056			1.14993			Significance		1	0.187728	0.0816007
	10	0.034	0.034	0.036	1.42767	0.112342	0.132768	0.0270208	0.755929
		0.045	0.035			0.122555			0.377964
		0.039	0.039			0.163407			1.13389
	25	0.035	0.035	0.0343333	1.51078	0.115812	0.109378	0.0200902	0.320256
		0.076	0.032			0.0868594			1.1209
		0.036	0.036			0.125464			0.800641
	0	0.036	0.045	0.0456667	1.72087	0.186402	0.192051	0.0426456	0.132453
		0.041	0.041			0.152511			0.927173
		0.051	0.051			0.237239			1.05963
	NAC（10mM）	0.036	0.036	0.0373333	1.49804	0.126531	0.139509	0.0312878	0.414781
		0.041	0.041			0.175197			1.14065
		0.051	0.035			0.116798			0.725866
	None组	0.026	0.026	0.0256667	0.563357	0.0291995	0.0259551	0.0148677	0.218218
		0.027	0.027			0.0389327			0.872872
		0.024	0.024			0.00973317			1.09109

## Sheet: cell cycle 
Determination of soluble polyphenol content
Sample	Triplicates	lyophilized powder（g）	absorbance（A）	adjustment value	content of soluble polyphenol(μg/FAE/mL DS）	average value(μg/FAE/mL DS）	SD	G test	average dry weight of sample（g）	content of soluble polyphenol(μg/FAE/mL DS）
Blank	1	0.0805	0.693	0.593	2257.58	2094.7	144.685	1.12575	0.0805	26021.1
	2		0.52	0.52	1981.06			0.785405
	3		0.537	0.537	2045.45			0.340342
												G0/G1
Blank	concentrations(ug FAE/ml)	G0/G1 phase（%）	average value	SD	S phase（%）	average value	SD	G2/Mphase（%）	average value	SD			concentrations	N	subset of Alpha = 0.05
	0	58.79	57.94	4.00326	22.34	22.37	2.66513	18.86	19.6867	1.45789					1	2	3	4
		61.45			19.72			18.83				Duncana	0	3	57.94
		53.58			25.05			21.37					5	3		69
	5	69.82	69	1.4901	16.35	17.6667	2.00978	13.83	13.3333	0.551392			10	3		73.09	73.09
		69.9			16.67			13.43					25	3			74.2767
		67.28			19.98			12.74					None	3			74.54
	10	72.1	73.09	1.56144	14.22	14.9233	1.81995	13.69	11.9933	1.52684			NAC	3				79.5167
		74.89			13.56			11.56					Significance		1	0.0635042	0.503919	1
		72.28			16.99			10.73
	25	75.38	74.2767	1.70741	14.5	14.6167	0.672632	10.12	11.1033	1.13808
		72.31			15.34			12.35				S
		75.14			14.01			10.84					concentrations	N	subset of Alpha = 0.05
None		71.41	74.54	3.04856	14.46	10.1667	3.72866	14.13	15.2933	1.50274					1	2	3
		77.5			7.74			14.76				Duncana	NAC	3	9.42
		74.71			8.3			16.99					None	3	10.1667
NAC		81.53	79.5167	1.76922	8.43	9.42	1.37503	10.04	11.06	1.17843			25	3		14.6167
		78.21			10.99			10.79					10	3		14.9233
		78.81			8.84			12.35					5	3		17.6667
													0	3			22.37
													Significance		0.693124	0.141538	1
												G2/M
													concentrations	N	subset of Alpha = 0.05
															1	2	3
												Duncana	NAC	3	11.06
													25	3	11.1033
													10	3	11.9933
													5	3	13.3333	13.3333
													None	3		15.2933
													0	3			19.6867
													Significance		0.0645188	0.0834841	1

## Sheet: cell oxidative stress
Determination of soluble polyphenol content
Sample	Triplicates	lyophilized powder（g）	absorbance（A）	adjustment value	content of soluble polyphenol(μg/FAE/mL DS）	average value(μg/FAE/mL DS）	SD	G test	average dry weight of sample（g）	content of soluble polyphenol(μg/FAE/mL DS）
Blank	1	0.0499	0.422	0.422	1609.85	1578.28	64.7642	0.487393	0.0499	31628.9
	2		0.394	0.394	1503.79			1.15025
	3		0.425	0.425	1621.21			0.662855
ROS
Blank	concentrations(ug FAE/ml)	absorbance	adjustment absorbance	average value	ROS contents (%)	average value	SD	G test			concentrations	N	subset of Alpha = 0.05
	0	22892	22892	22338	102.48	100	2.16399	1.14607					1	2	3	4	5
		22120	22120		99.0241			0.45098		Tukey HSDa	none	3	38.6783
		22002	23002		98.4958			0.695088			25	3		73.2517
	5	20488	20488	20092.7	91.7181	89.9484	2.02023	0.87603			NAC	3		73.904
		20189	20189		90.3796			0.213468			10	3			84.781
		19601	19601		87.7473			1.0895			5	3			89.9483
	10	18402	18402	18938.3	82.3798	84.7808	3.32819	0.72141			0	3				100
		18626	18626		83.3826			0.420113			Significance		1	0.99868	0.0887705	1
		19787	19787		88.58			1.14152		Duncana	none	3	38.6783
	25	16760	16760	16363	75.0291	73.2519	1.66269	1.06889			25	3		73.2517
		16305	16305		72.9922			0.156161			NAC	3		73.904
		16024	16024		71.7343			0.912733			10	3			84.781
											5	3				89.9483
	0	22892	22892	22338	102.48	100	2.16399	1.14607			0	3					100
		22120	22120		99.0241			0.45098			Significance		1	0.710394	1	1	1
		22002	22002		98.4958			0.695088
	NAC	16874	16874	16508.7	75.5394	73.904	1.86783	0.875605
		16598	16598		74.3039			0.214108
		16054	16054		71.8686			1.08971
	None	8609	8609	8640	38.5397	38.6785	0.627166	0.221276
		8518	8518		38.1323			0.870829
		8793	8793		39.3634			1.09211
SOD	SOD
Blank	concentrations(ug FAE/ml)	absorbance	adjustment absorbance	determination blank	control	average value	control blank	average value	inhibition rate of SOD	average value	protein concentration	SOD vitality	average value	SD	SOD vitality ％	average value	SD			concentrations	N	subset of Alpha = 0.05
	0	0.351	0.221	0.083	0.445	0.446333	0.03	0.0306667	35.5253	34.9639	2.03901	418.147	411.54	5.89464	101.606	100	1.43234					1	2	3	4	5	6
		0.355	0.225		0.448		0.03		34.563			406.82			98.8532				Tukey HSDa	Control	3	374.779
		0.354	0.238		0.446		0.032		34.8035			409.652			99.5413					5	3	483.379
	5	0.199	0.199		0.445		0.03		72.093	66.5597	3.30472	523.563	483.379	60.7497	127.221	117.456	14.7616			NAC	3		760.443
		0.205	0.205		0.448		0.03		70.6496			513.08			124.673					10	3			925.689
		0.262	0.262		0.446		0.032		56.9366			413.493			100.475					25	3				1117.36
	10	0.243	0.243		0.445		0.03		68.8853	64.7688	1.67924	984.523	925.689	56.3509	239.229	224.933	13.6927			None	3				1198.57
		0.245	0.245		0.448		0.03		61.0265			872.203			211.937					Significance		0.0969696	1	1	0.299837
		0.231	0.231		0.446		0.032		64.3945			920.34			223.633				Duncana	Control	3	374.779
	25	0.17	0.22		0.445		0.03		67.0409	64.154	1.37798	1167.64	1117.36	44.3437	283.724	271.507	10.7751			5	3		483.379
		0.236	0.236		0.448		0.03		63.1917			1100.6			267.434					NAC	3			760.443
		0.24	0.24		0.446		0.032		62.2294			1083.84			263.361					10	3				925.689
	0	0.351	0.251	0.083	0.445	0.446333	0.03	0.0306667	35.5253	34.9639	2.23901	380.796	374.779	5.3681	101.606	100	1.43234			25	3					1117.36
		0.355	0.255		0.448		0.03		34.563			370.481			98.8532					None	3						1198.57
		0.354	0.254		0.446		0.032		34.8035			373.06			99.5413					Significance		1	1	1	1	1	1
	NAC（10mM）	0.4	0.4		0.445		0.03		23.737	21.8925	0.690941	824.51	760.443	56.8816	219.999	202.905	15.1774
		0.413	0.413		0.448		0.03		20.6095			715.875			191.013
		0.41	0.41		0.446		0.032		21.3312			740.945			197.702
	None	0.097	0.097		0.445		0.03		96.6319	96.6319	1.93494	1198.57	1198.57	5.968	319.809	319.809	1.59241
		0.099	0.139		0.448		0.03		96.1508			1192.61			318.216
		0.095	0.127		0.446		0.032		97.1131			1204.54			321.401
CAT	SOD
Blank	concentrations(ug FAE/ml)	absorbance	adjustment absorbance	control	sampling quantity	protein concentration	CAT vitality	average value	SD	CAT vitality ％	average value	SD			concentrations	N	subset of Alpha = 0.05
	0	0.462	0.462	0.506	0.1	0.865856	2.29522	2.57343	0.246518	89.1892	100	9.57936					1	2	3	4	5	6
		0.453	0.453				2.7647			107.432				Tukey HSDa	Control	3	2.57333
		0.455	0.455				2.66037			103.378					5	3		6.216
	5	0.316	0.405			0.733843	6.21636	6.21636	0.800126	241.559	241.559	31.0918			10	3			8.25667
		0.418	0.418				5.41624			210.467					NAC	3				12.1787
		0.392	0.392				7.01649			272.651					None	3					14.0063
	10	0.329	0.329			1.00288	7.97152	8.25675	0.656262	309.762	320.846	25.5014			25	3					15.0697
		0.306	0.306				9.00737			350.014					Significance		1	1	1	1	0.290166
		0.363	0.333				7.79137			302.762				Duncana	Control	3	2.57333
	25	0.286	0.286			0.629402	15.7875	15.0699	0.717612	613.479	585.594	27.8854			5	3		6.216
		0.296	0.296				15.0699			585.594					10	3			8.25667
		0.306	0.306				14.3522			557.708					NAC	3				12.1787
	0	0.462	0.361	0.506	0.1	0.865856	2.29522	2.57343	0.246518	89.1892	100	9.57936			None	3					14.0063
		0.453	0.352				2.7647			107.432					25	3						15.0697
		0.455	0.339				2.66037			103.378					Significance		1	1	1	1	1	1
	NAC（10mM）	0.409	0.369			0.526632	11.7498	12.1786	0.428825	456.581	473.245	16.6636
		0.359	0.359				12.6075			489.909
		0.534	0.364				12.1786			473.245
	None	0.251	0.341			0.796507	14.46	14.0064	0.453647	103.239	100	3.23887
		0.267	0.459				13.5527			96.7611
		0.259	0.431				14.0064			100
GSH	SOD
Blank	concentrations(ug FAE/ml)	absorbance	adjustment absorbance	blank absorbance	Standard group absorbance	Standard tube concentration（umol/L）	dilution multiple	protein concentration of sample	GSH contents	average value	SD	GSH contents ％	average value	SD			concentrations	N	subset of Alpha = 0.05
	0	0.056	0.056	0.042	0.3	20	2倍	2.03901	1.06451	1.08985	0.0438995	97.6744	100	4.02803					1	2	3	4
		0.057	0.057						1.14054			104.651				Tukey HSDa	Control	3	0.811
		0.056	0.056						1.06451			97.6744					5	3	1.642	1.642
	5	0.076	0.076					3.30472	1.59509	1.642	0.0469143	146.358	150.663	4.30464			10	3	2.985	2.985
		0.077	0.077						1.642			150.663					NAC	3	3.06667	3.06667
		0.078	0.078						1.68891			154.967					25	3		3.938	3.938
	10	0.076	0.076					1.67924	3.13911	2.98524	0.141032	288.031	243.526	56.5222			None	3			6.19367
		0.073	0.073						2.86213			262.617					Significance		0.0639757	0.0581486	0.0639757
		0.548	0.074						2.95446			179.931				Duncana	Control	3	0.811
	25	0.075	0.075					1.37798	3.71288	3.93791	0.389752	124.375	131.913	13.056			5	3	1.642	1.642
		0.081	0.081						4.38795			146.988					10	3		2.985	2.985
		0.075	0.075						3.71288			124.375					NAC	3		3.06667	3.06667
	0																25	3			3.938
		0.056	0.056	0.042	0.3	20	2倍	2.03901	1.06451	1.08985	0.0438995	97.6744	100	4.02803			None	3				6.19367
		0.057	0.057						1.14054			104.651					Significance		0.259718	0.0768362	0.220819	1
		0.341	0.056						1.06451			97.6744
	NAC	0.054	0.054					0.690941	2.69266	3.06664	0.342758	247.066	281.381	31.45
		0.056	0.056						3.14143			288.244
		0.857	0.057						3.36582			308.833
	None	0.099	0.099					1.23494	7.156	6.1935	2.00215	656.602	568.288	183.709
		0.102	0.102						7.53263			691.161
		0.073	0.073						3.89186			357.1
MDA	SOD
Blank	concentrations(ug FAE/ml)	absorbance	adjustment absorbance	blank absorbance	Standard group absorbance	Standard tube concentration（umol/L）	protein concentration of sample	MDA contents	average value	SD	MDA contents ％	average value	SD			concentrations	N	subset of Alpha = 0.05
	0	0.059	0.059	0.042	0.237	10	0.65781	1.3253	1.22135	0.119084	108.511	100	9.75016					1	2	3	4
		0.056	0.056					1.09142			89.3617				Tukey HSDa	None	3	0.221333
		0.058	0.058					1.24734			102.128					NAC	3		0.501667
	5	0.058	0.058				0.75306	1.08957	1.02147	0.0680982	89.2101	83.6345	5.57563			25	3			0.955667
		0.056	0.056					0.953375			78.0589					10	3			1.00033	1.00033
		0.057	0.057					1.02147			83.6345					5	3			1.02133	1.02133
	10	0.053	0.053				0.580942	0.971014	1.00044	0.050965	79.5031	81.9123	4.17283			Control	3				1.221
		0.054	0.054					1.05929			86.7307					Significance		1	1	0.925085	0.0659357
		0.053	0.053					0.971014			79.5031				Duncana	None	3	0.221333
	25	0.052	0.052				0.536659	0.95558	0.95558	0.095558	78.2394	78.2394	7.82394			NAC	3		0.501667
		0.053	0.053					1.05114			86.0634					25	3			0.955667
		0.051	0.051					0.860022			70.4155					10	3			1.00033
	0															5	3			1.02133
		0.059	0.059	0.042	0.237	10	0.65781	1.3253	1.22135	0.119084	108.511	100	9.75016			Control	3				1.221
		0.056	0.056					1.09142			89.3617					Significance		1	1	0.383957	1
		0.058	0.058					1.24734			102.128
	NAC	0.046	0.046				0.511	0.401425	0.501781	0.100356	32.8672	41.084	8.21681
		0.048	0.048					0.602138			49.3008
		0.047	0.047					0.501781			41.084
	None	0.045	0.057				0.61854	0.248725	0.221088	0.0478671	20.3647	18.1019	3.91918
		0.044	0.055					0.165816			13.5764
		0.045	0.057					0.248725			20.3647

## Sheet: RT-qPCR
Determination of soluble polyphenol content
Sample	Triplicates	lyophilized powder（g）	absorbance（A）	adjustment value	content of soluble polyphenol(μg/FAE/mL DS）	average value(μg/FAE/mL DS）	SD	G test	average dry weight of sample（g）	content of soluble polyphenol(μg/FAE/mL DS）
Blank	1	0.0461	0.675	0.675	2568.18	2530.3	47.3106	0.800641	0.0461	54887.3
	2		0.651	0.651	2477.27			1.1209
	3		0.669	0.669	2545.45			0.320256
PPARγ
	concentrations(ug FAE/ml)	Ct of Target gene	Ct of reference genes	△ct	average of Cont△ct	△△ct	2^-△△ct	average of 2^-△△ct	2^-△△ct normalization	average value	SD			grouping	N	subset of Alpha = 0.05
Blank	None	28.1	15.58	12.52	11.59	0.93	0.524858	0.590117	0.504671	0.56742	0.179871					1	2	3
		28.94	16.18	12.76		1.17	0.444421		0.427328				Tukey HSDa	NAC	3	0.49
		28.07	16.16	11.91		0.32	0.80107		0.770259					none	3	0.586667
	Cont	27.81	16.21	11.6		0.01	0.993092	1.0448	0.954897	1.00461	0.361495			25	3	0.756667
		27.9	15.79	12.11		0.52	0.697372		0.67055					10	3	0.886667
		27.37	16.31	11.06		-0.53	1.44393		1.38839					5	3	0.953333
	25	27.67	15.91	11.76		0.17	0.888843	0.758162	0.854656	0.729001	0.110376			con	3	1.04333
		28.12	16.04	12.08		0.49	0.712025		0.68464					Significance		0.0781958
		28.08	15.92	12.16		0.57	0.673617		0.647708				Duncana	NAC	3	0.49
	10	28.09	15.97	12.12		0.53	0.692555	0.886842	0.665918	0.852733	0.216039			none	3	0.586667	0.586667
		27.55	16.14	11.41		-0.18	1.13288		1.08931					25	3	0.756667	0.756667	0.756667
		27.84	15.99	11.85		0.26	0.835088		0.802969					10	3	0.886667	0.886667	0.886667
	5	27.64	16.19	11.45		-0.14	1.10191	0.953045	1.05952	0.916389	0.195073			5	3		0.953333	0.953333
		27.79	16.25	11.54		-0.05	1.03526		0.995447					con	3			1.04333
		27.87	15.81	12.06		0.47	0.721965		0.694197					Significance		0.0618594	0.081412	0.163257
	NAC	28.82	15.86	12.96		1.37	0.386891	0.490443	0.372011	0.47158	0.0903816
		28.63	16.23	12.4		0.81	0.570382		0.548444
		28.6	16.05	12.55		0.96	0.514057		0.494285
C/EBPα
	concentrations(ug FAE/ml)	Ct of Target gene	Ct of reference genes	△ct	average of Cont△ct	△△ct	2^-△△ct	average of 2^-△△ct	2^-△△ct normalization	average value	SD			grouping	N	subset of Alpha = 0.05
Blank	None	24.21	16.45	7.76	6.70333	0.723333	0.605697	0.663592	0.455411	0.498942	0.1002					1	2
		24.01	16.68	7.33		0.293333	0.816015		0.613545				Tukey HSDa	none	3	0.5
		24.26	16.41	7.85		0.813333	0.569066		0.427869					NAC	3	0.65
	Cont	23.8	17.14	6.66		-0.376667	1.29834	1.3268	0.976195	0.997594	0.382306			25	3	0.723333
		23.21	17.06	6.15		-0.886667	1.8489		1.39015					10	3	0.81
		23.93	16.63	7.3		0.263333	0.833161		0.626437					5	3	0.833333
	25	23.98	16.82	7.16		0.123333	0.918064	0.963119	0.690274	0.72415	0.101377			con	3	1
		23.81	16.93	6.88		-0.156667	1.11471		0.838127					Significance		0.0721048
		24.01	16.75	7.26		0.223333	0.856584		0.644048				Duncana	none	3	0.5
	10	23.54	16.72	6.82		-0.216667	1.16205	1.07833	0.873719	0.810772	0.0545799			NAC	3	0.65	0.65
		23.86	16.87	6.99		-0.046667	1.03288		0.776598					25	3	0.723333	0.723333
		24.27	17.29	6.98		-0.056667	1.04006		0.782					10	3	0.81	0.81
	5	24.36	17.26	7.1		0.063333	0.957051	1.11052	0.719587	0.834977	0.165605			5	3	0.833333	0.833333
		23.65	17.06	6.59		-0.446667	1.36289		1.02473					con	3		1
		23.71	16.69	7.02		-0.016667	1.01162		0.760616					Significance		0.0800455	0.0677028
	NAC	24.48	16.67	7.81		0.773333	0.585064	0.863136	0.439898	0.648975	0.184217
		23.5	16.4	7.1		0.063333	0.957051		0.719587
		23.38	16.41	6.97		-0.066667	1.04729		0.787439
FAS
	concentrations(ug FAE/ml)	Ct of Target gene	Ct of reference genes	△ct	average of Cont△ct	△△ct	2^-△△ct	average of 2^-△△ct	2^-△△ct normalization	average value	SD			grouping	N	subset of Alpha = 0.05
Blank	None	29.4	16.16	13.24	12.2467	0.99333	0.502317	0.321648	0.497344	0.318463	0.155207					1	2	3
		30.36	16.06	14.3		2.05333	0.240927		0.238542				Tukey HSDa	NAC	3	0.293333
		30.64	16.22	14.42		2.17333	0.221698		0.219503					none	3	0.32
	Cont	29.06	17.01	12.05		-0.19667	1.14605	1.00989	1.1347	0.999887	0.166656			25	3	0.436667
		28.84	16.31	12.53		0.28333	0.821692		0.813557					10	3	0.473333
		28.6	16.44	12.16		-0.08667	1.06192		1.0514					5	3	0.6
	25	30.03	16.49	13.54		1.29333	0.408008	0.440585	0.403969	0.436223	0.118345			con	3		0.996667
		29.96	16.16	13.8		1.55333	0.340723		0.337349					Significance		0.104726	1
		29.57	16.52	13.05		0.80333	0.573025		0.567351				Duncana	NAC	3	0.293333
	10	29.96	16.37	13.59		1.34333	0.39411	0.475632	0.390208	0.470923	0.109494			none	3	0.32
		29.19	16.21	12.98		0.73333	0.601514		0.595558					25	3	0.436667	0.436667
		30.02	16.56	13.46		1.21333	0.431272		0.427002					10	3	0.473333	0.473333
	5	29.61	16.46	13.15		0.90333	0.534651	0.603586	0.529358	0.59761	0.0594717			5	3		0.6
		29.31	16.4	12.91		0.66333	0.631419		0.625168					con	3			0.996667
		29.31	16.43	12.88		0.63333	0.644687		0.638304					Significance		0.138848	0.16554	1
	NAC	29.38	15.87	13.51		1.26333	0.416581	0.296041	0.412457	0.29311	0.132879
		29.69	15.8	13.89		1.64333	0.320117		0.316947
		30.56	15.59	14.97		2.72333	0.151424		0.149925
ATGL
	concentrations(ug FAE/ml)	Ct of Target gene	Ct of reference genes	△ct	average of Cont△ct	△△ct	2^-△△ct	average of 2^-△△ct	2^-△△ct normalization	average value	SD			grouping	N	subset of Alpha = 0.05
Blank	None	29.53	15.23	14.3	12.9867	1.64667	0.319376	0.388547	0.38021	0.462556	0.0844677					1	2
		29.09	15.32	13.77		1.11667	0.461157		0.548996				Tukey HSDa	none	3	0.463333
		29.41	15.38	14.03		1.37667	0.385107		0.45846					con	3	1
	Cont	28.9	15.23	13.67		1.01667	0.494256	0.839153	0.5884	0.998991	0.378222			5	3	1.28
		27.68	15.19	12.49		-0.16333	1.11987		1.33318					10	3	1.30333
		28.03	15.23	12.8		0.14667	0.903333		1.0754					25	3	1.52333
	25	27.03	15.14	11.89		-0.76333	1.6974	1.28112	2.02072	1.52514	0.858367			NAC	3	1.59667
		27.29	15.4	11.89		-0.76333	1.6974		2.02072					Significance		0.158362
		29.06	15.25	13.81		1.15667	0.448547		0.533984				Duncana	none	3	0.463333
	10	28.34	15.18	13.16		0.50667	0.703845	1.09544	0.837911	1.3041	0.405446			con	3	1	1
		27.64	15.39	12.25		-0.40333	1.32256		1.57447					5	3	1.28	1.28
		28.09	15.77	12.32		-0.33333	1.25992		1.4999					10	3	1.30333	1.30333
	5	28.87	16.03	12.84		0.18667	0.878631	1.07567	1.04599	1.28055	0.516189			25	3		1.52333
		28.77	15.75	13.02		0.36667	0.775571		0.923298					NAC	3		1.59667
		27.43	15.43	12		-0.65333	1.57279		1.87237					Significance		0.0932442	0.226622
	NAC	27.07	15.25	11.82		-0.83333	1.78179	1.34159	2.12118	1.59713	0.574578
		27.88	14.95	12.93		0.27667	0.825494		0.982731
		27.22	15.07	12.15		-0.50333	1.41748		1.68748
FABP4
	concentrations(ug FAE/ml)	Ct of Target gene	Ct of reference genes	△ct	average of Cont△ct	△△ct	2^-△△ct	average of 2^-△△ct	2^-△△ct normalization	average value	SD			grouping	N	subset of Alpha = 0.05
Blank	None	25.94	16.38	9.56	7.10333	2.45667	0.182167	0.21551	0.171856	0.203311	0.0374455					1	2
		25.23	16.18	9.05		1.94667	0.259415		0.244731				Tukey HSDa	none	3	0.2
		25.8	16.41	9.39		2.28667	0.204948		0.193348					NAC	3	0.43
	Cont	23.91	16.4	7.51		0.406667	0.754364	1.0619	0.711664	1.00179	0.445669			25	3	0.503333
		23.04	16.62	6.42		-0.683333	1.60585		1.51495					10	3	0.6
		23.41	16.03	7.38		0.276667	0.825496		0.77877					5	3	0.93
	25	24.35	16.09	8.26		1.15667	0.448548	0.531982	0.423158	0.501869	0.197527			con	3	1
		23.53	16.05	7.48		0.376667	0.770215		0.726618					Significance		0.0763074
		24.73	16.22	8.51		1.40667	0.377182		0.355832				Duncana	none	3	0.2
	10	25.23	16.44	8.79		1.68667	0.310644	0.638782	0.29306	0.602624	0.295736			NAC	3	0.43	0.43
		23.73	16.53	7.2		0.096667	0.935191		0.882256					25	3	0.503333	0.503333
		24.2	16.52	7.68		0.576667	0.670511		0.632558					10	3	0.6	0.6
	5	23.35	16.7	6.65		-0.453333	1.3692	0.984608	1.2917	0.928875	0.462019			5	3		0.93
		23.53	16.63	6.9		-0.203333	1.15136		1.08618					con	3		1
		24.73	16.42	8.31		1.20667	0.433268		0.408744					Significance		0.175376	0.0661103
	NAC	25.77	16.38	9.39		2.28667	0.204948	0.456985	0.193348	0.431118	0.244954
		23.97	16.4	7.57		0.466667	0.723634		0.682674
		24.57	16.29	8.28		1.17667	0.442372		0.417332

## Sheet: Western blot
Determination of soluble polyphenol content Sample Triplicates lyophilized powder（g） absorbance（A） adjustment value content of soluble polyphenol(μg/FAE/mL DS） average value(μg/FAE/mL DS） SD G test average dry weight of sample（g） content of soluble polyphenol(μg/FAE/mL DS）
Sample	Triplicates	lyophilized powder（g）	absorbance（A）	adjustment value	content of soluble polyphenol(μg/FAE/mL DS）	average value(μg/FAE/mL DS）	SD	G test	average dry weight of sample（g）	content of soluble polyphenol(μg/FAE/mL DS）
Blank	1	0.0306	0.42	0.483	1840.91	1858.59	19.0652	0.927173	0.0306	60738.1
	2		0.397	0.493	1878.79			1.05963
	3		0.467	0.487	1856.06			0.132453
PPARγ
Blank		parallel 1				parallel 22			parallel 3			parallel 1	parallel 2	parallel 3	average value	SD
			gray value of target protein	gray value of reference	target protein/ reference	gray value of target protein	gray value of reference	target protein/ reference	gray value of target protein	gray value of reference	target protein/ reference	target protein/ reference	target protein/ reference	target protein/ reference
		None	330414	416641	0.793042	407784	465984	0.875103	438620	465984	0.941277	0.793042	0.875103	0.941277	0.869807	0.074259
		C	574382	440599	1.30364	632187	465401	1.35837	606953	465401	1.30415	1.30364	1.35837	1.30415	1.32205	0.0314526
		25	332960	442212	0.752942	516304	480409	1.07472	575896	480409	1.19876	0.752942	1.07472	1.19876	1.00881	0.230102
		10	563500	459447	1.22647	782312	607889	1.28693	630470	517889	1.21738	1.22647	1.25693	1.21738	1.2336	0.0207137
		5	535645	441272	1.21387	682286	512658	1.33088	587961	492658	1.19345	1.21387	1.33088	1.19	1.24492	0.0753976
		NAC	462166	419710	1.10116	487378	593843	0.820719	473576	593843	0.797477	1.10116	0.820719	0.797477	0.90645	0.16902
	concentrations	N	subset of Alpha = 0.05
			1	2	3
Tukey HSDa	None	3	0.87
	NAC	3	0.906667	0.906667
	25	3	1.00667	1.00667	1.00667
	10	3		1.23667	1.23667
	5	3		1.24333	1.24333
	Cont	3			1.32
	Significance		0.763605	0.057073	0.0831192
Duncana	None	3	0.87
	NAC	3	0.906667
	25	3	1.00667
	10	3		1.23667
	5	3		1.24333
	Cont	3		1.32
	Significance		0.229046	0.455114
C/EBPα
Blank		parallel 1				parallel 22			parallel 3			parallel 1	parallel 2	parallel 3	average value	SD
			gray value of target protein	gray value of reference	target protein/ reference	gray value of target protein	gray value of reference	target protein/ reference	gray value of target protein	gray value of reference	target protein/ reference	target protein/ reference	target protein/ reference	target protein/ reference
		None	428646	622081	0.689052	495743	564596	0.878049	467320	680817	0.686411	0.689052	0.878049	0.686411	0.75117	0.109888
		C	649687	600437	1.08202	720290	574095	1.25465	717213	657528	1.09077	1.08202	1.25465	1.09077	1.14248	0.0972407
		25	536811	603718	0.889175	492132	563611	0.873177	620672	584584	1.06173	0.889175	0.873177	1.06173	0.941362	0.104551
		10	592234	628250	0.942673	526980	583636	0.902926	692957	593335	1.1679	0.942673	0.902926	1.1679	1.0045	0.142899
		5	632629	613059	1.03192	521197	537807	0.969115	817526	606540	1.34785	1.03192	0.969115	1.34785	1.1163	0.202977
		NAC	456969	619169	0.738036	324626	482807	0.672372	417682	616745	0.677236	0.738036	0.672372	0.677236	0.695881	0.0365878
	concentrations	N	subset of Alpha = 0.05
			1	2	3
Tukey HSDa	NAC	3	0.696667
	None	3	0.753333
	25	3	0.94	0.94
	10	3	1.00333	1.00333
	5	3		1.11667
	Cont	3		1.14
	Significance		0.0962279	0.429613
Duncana	NAC	3	0.696667
	None	3	0.753333	0.753333
	25	3		0.94	0.94
	10	3			1.00333
	5	3			1.11667
	Cont	3			1.14
	Significance		0.594113	0.0964843	0.0979549
FAS
Blank		parallel 1				parallel 22			parallel 3			parallel 1	parallel 2	parallel 3	average value	SD
			gray value of target protein	gray value of reference	target protein/ reference	gray value of target protein	gray value of reference	target protein/ reference	gray value of target protein	gray value of reference	target protein/ reference	target protein/ reference	target protein/ reference	target protein/ reference
		None	413796	542344	0.762977	488984	628833	0.777606	374753	569993	0.657469	0.762977	0.777606	0.657469	0.732684	0.0655471
		C	624183	541613	1.15245	627130	532175	1.17843	682252	560696	1.21679	1.15245	1.17843	1.21679	1.18256	0.0323696
		25	464369	536848	0.864992	491767	592180	0.830435	517303	693069	0.746395	0.864992	0.830435	0.746395	0.81394	0.0609948
		10	562720	543142	1.03605	576308	526465	1.09467	526683	516379	1.01995	1.03605	1.09467	1.01995	1.05023	0.0393265
		5	607458	540193	1.12452	645142	530119	1.21698	645848	601999	1.07284	1.12452	1.21698	1.07284	1.13811	0.0730233
		NAC	519931	513238	1.01304	541360	516836	1.04745	488528	542508	0.900499	1.01304	1.04745	0.900499	0.986997	0.0768594
	concentrations	N	subset of Alpha = 0.05
			1	2	3	4
Tukey HSDa	None	3	0.733333
	25	3	0.813333
	NAC	3		0.986667
	10	3		1.05	1.05
	5	3		1.13667	1.13667
	Cont	3			1.18333
	Significance		0.59807	0.0834361	0.143671
Duncana	None	3	0.733333
	25	3	0.813333
	NAC	3		0.986667
	10	3		1.05	1.05
	5	3			1.13667	1.13667
	Cont	3				1.18333
	Significance		0.12975	0.222087	0.103448	0.361378
ATGL
Blank		parallel 1				parallel 22			parallel 3			parallel 1	parallel 2	parallel 3	average value	SD
			gray value of target protein	gray value of reference	target protein/ reference	gray value of target protein	gray value of reference	target protein/ reference	gray value of target protein	gray value of reference	target protein/ reference	target protein/ reference	target protein/ reference	target protein/ reference
		None	469487	609023	0.770886	359374	525677	0.68364	421461	650415	0.647988	0.77	0.68364	0.647988	0.700543	0.0627376
		C	551746	600622	0.918624	349175	609690	0.572709	515532	633883	0.813292	0.918624	0.572709	0.813292	0.768208	0.17731
		25	667699	585165	1.14104	365660	627684	0.582554	554681	606899	0.913959	1.14	0.582554	0.913959	0.878838	0.280378
		10	532313	573326	0.928465	352258	641306	0.549282	438716	611538	0.717398	0.928465	0.549282	0.717398	0.731715	0.189996
		5	405483	481665	0.841836	346251	595787	0.581166	382055	593444	0.643793	0.841836	0.581166	0.643793	0.688932	0.136071
		NAC	582140	604795	0.962541	447791	473957	0.944792	529606	427598	1.23856	0.962541	0.944792	1.23856	1.04863	0.164723
concentrations		N	subset of Alpha = 0.05
			1	2
Tukey HSDa	5	3	0.686667
	ND	3	0.7
	10	3	0.733333
	MDI	3	0.766667
	25	3	0.876667
	NAC	3	1.04667
	Significance		0.221205
Duncana	5	3	0.686667
	ND	3	0.7	0.7
	10	3	0.733333	0.733333
	MDI	3	0.766667	0.766667
	25	3	0.876667	0.876667
	NAC	3		1.04667
	Significance		0.264335	0.0539498
FABP4
Blank		parallel 1				parallel 22			parallel 3			parallel 1	parallel 2	parallel 3	average value	SD
			gray value of target protein	gray value of reference	target protein/ reference	gray value of target protein	gray value of reference	target protein/ reference	gray value of target protein	gray value of reference	target protein/ reference	target protein/ reference	target protein/ reference	target protein/ reference
		None	369261	708633	0.521089	528361	576515	0.916474	339825	560192	0.606622	0.521089	0.916474	0.606622	0.681395	0.208028
		C	792943	553857	1.43167	801961	583993	1.37324	753444	549426	1.37133	1.43167	1.37324	1.37133	1.39208	0.0343028
		25	531634	569121	0.934132	573783	575037	0.997819	555716	582414	0.95416	0.934132	0.997819	0.95416	0.962037	0.0325663
		10	737715	569882	1.2945	718377	593920	1.20955	807037	588788	1.37068	1.2945	1.20955	1.37068	1.29158	0.0806015
		5	783320	608805	1.28665	724307	551812	1.3126	775288	588689	1.31697	1.28665	1.3126	1.31697	1.30541	0.0163898
		NAC	436928	546803	0.799059	356114	488240	0.729383	398258	539089	0.738761	0.799059	0.729383	0.738761	0.755734	0.0378122
	concentrations	N	subset of Alpha = 0.05
			1	2	3
Tukey HSDa	None	3	0.683333
	NAC	3	0.756667	0.756667
	25	3		0.96
	10	3			1.29
	5	3			1.30667
	Cont	3			1.39
	Significance		0.927651	0.167895	0.788115
Duncana	None	3	0.683333
	NAC	3	0.756667
	25	3		0.96
	10	3			1.29
	5	3			1.30667
	Cont	3			1.39
	Significance		0.36501	1	0.245155
